# Supplementary material for: Increased Expression of X-Linked Genes in Mammals Is Associated with a Higher Stability of Transcripts and an Increased Ribosome Density
Source: Genome Biol Evol. 2015 Mar 18;7(4):1039–52. doi: 10.1093/gbe/evv054 (PMC4419800; doi:10.1093/gbe/evv054)
Supplement: Supplementary Data [file supp_evv054_Supplementary_Tables_v4.xlsx]

## Sheet: Table S1
	chr 1	chr 2	chr 3	chr 4	chr 5	chr 6	chr 7	chr 8	chr 9	chr 10	chr 11	chr 12	chr 13		chr14	chr 15	chr 16	chr 17	chr 18	chr 19	chr 20	chr 21	chr 22	chr X	Autosome
chr 1		1	1	1	1	1	1	1	1	1	0.545424	1	0.194375	chr 1	1	1	1	1	1	1	1	1	1	2.81289e-09	1
chr 2	1		1	1	1	1	1	1	1	1	0.259264	1	0.947042	chr 2	1	1	1	1	1	1	1	1	1	2.86437e-09	1
chr 3	1	1		1	1	1	1	1	1	1	0.00493338	1	1	chr 3	1	1	1	1	1	0.0559721	1	1	1	0	1
chr 4	1	1	1		1	1	1	1	1	1	0.00773132	1	1	chr 4	1	1	1	1	1	0.0667408	1	1	1	0	1
chr 5	1	1	1	1		1	1	1	1	1	0.636521	1	1	chr 5	1	1	1	1	1	1	1	1	1	3.60892e-08	1
chr 6	1	1	1	1	1		1	1	1	1	0.000113762	1	1	chr 6	1	1	1	1	1	0.00168933	1	1	1	0	1
chr 7	1	1	1	1	1	1		1	1	1	0.000421432	1	1	chr 7	1	1	1	1	1	0.00528306	1	1	1	0	1
chr 8	1	1	1	1	1	1	1		1	1	0.266691	1	1	chr 8	1	1	1	1	1	1	1	1	1	3.25559e-08	1
chr 9	1	1	1	1	1	1	1	1		1	0.0162593	1	1	chr 9	1	1	1	1	1	0.141984	1	1	1	0	1
chr 10	1	1	1	1	1	1	1	1	1		0.000722856	1	1	chr 10	1	1	1	1	1	0.00783802	1	1	1	0	1
chr 11	0.545424	0.259264	0.00493338	0.00773132	0.636521	0.000113762	0.000421432	0.266691	0.0162593	0.000722856		1	0.00010691	chr 11	0.639901	0.273845	0.668177	0.944522	0.35426	1	0.144913	1	1	0.0203418	0.00118911
chr 12	1	1	1	1	1	1	1	1	1	1	1		0.156702	chr 12	1	1	1	1	1	1	1	1	1	1.50879e-06	1
chr 13	0.194375	0.947042	1	1	1	1	1	1	1	1	0.00010691	0.156702		chr 13	1	1	1	0.488377	1	0.000826831	1	1	0.212513	0	0.452086
chr14	1	1	1	1	1	1	1	1	1	1	0.639901	1	1	chr14		1	1	1	1	1	1	1	1	1.38045e-07	1
chr 15	1	1	1	1	1	1	1	1	1	1	0.273845	1	1	chr 15	1		1	1	1	1	1	1	1	4.69144e-08	1
chr 16	1	1	1	1	1	1	1	1	1	1	0.668177	1	1	chr 16	1	1		1	1	1	1	1	1	4.28678e-08	1
chr 17	1	1	1	1	1	1	1	1	1	1	0.944522	1	0.488377	chr 17	1	1	1		1	1	1	1	1	3.05002e-08	1
chr 18	1	1	1	1	1	1	1	1	1	1	0.35426	1	1	chr 18	1	1	1	1		1	1	1	1	2.34985e-06	1
chr 19	1	1	0.0559721	0.0667408	1	0.00168933	0.00528306	1	0.141984	0.00783802	1	1	0.000826831	chr 19	1	1	1	1	1		0.813704	1	1	0.00104207	0.0295564
chr 20	1	1	1	1	1	1	1	1	1	1	0.144913	1	1	chr 20	1	1	1	1	1	0.813704		1	1	2.96641e-08	1
chr 21	1	1	1	1	1	1	1	1	1	1	1	1	1	chr 21	1	1	1	1	1	1	1		1	0.000433821	1
chr 22	1	1	1	1	1	1	1	1	1	1	1	1	0.212513	chr 22	1	1	1	1	1	1	1	1		0.002452	1
chr X	2.81289e-09	2.86437e-09	0	0	3.60892e-08	0	0	3.25559e-08	0	0	0.0203418	1.50879e-06	0	chr X	1.38045e-07	4.69144e-08	4.28678e-08	3.05002e-08	2.34985e-06	0.00104207	2.96641e-08	0.000433821	0.002452		0
Autosome	1	1	1	1	1	1	1	1	1	1	0.00118911	1	0.452086	Autosome	1	1	1	1	1	0.0295564	1	1	1	0

## Sheet: Table S2
	auto	chr	Valid N	Mean	Confidence (-95.000%)	Confidence (95.000%)	Median	Minimum	Maximum
Bcells.half.life	A	1	572	6.68448	6.23413	7.13484	5.42729	0.131996	63.3825
BRIC.half.life	A	1	572	8.28928	7.69083	8.88773	5.72061	0.142676	24
LCL.half.life	A	1	572	6.71712	6.37677	7.05747	5.62108	0.907863	42.496
LCL.males	A	1	572	6.13824	5.86227	6.41421	5.43976	1.03783	29.8873
LCL.females	A	1	572	5.91192	5.64319	6.18065	5.33764	0.880108	29.1045
Bcells.half.life	A	2	352	6.75001	6.26021	7.23982	5.52629	0.664551	41.202
BRIC.half.life	A	2	352	8.03043	7.28749	8.77337	5.6444	0.17832	24
LCL.half.life	A	2	352	6.87876	6.51745	7.24006	6.16627	1.25524	25.2657
LCL.males	A	2	351	6.20372	5.90777	6.49966	5.86556	0.96307	19.3467
LCL.females	A	2	351	5.76013	5.4708	6.04946	5.58922	1.06799	18.2695
Bcells.half.life	A	3	350	6.35031	5.88653	6.81408	5.4131	0.330863	31.7349
BRIC.half.life	A	3	350	7.71466	6.97633	8.45299	5.15175	0.160107	24
LCL.half.life	A	3	350	6.78579	6.36513	7.20645	5.6511	1.40082	34.9183
LCL.males	A	3	350	6.1165	5.77508	6.45791	5.44293	1.13176	26.5623
LCL.females	A	3	350	5.86031	5.51319	6.20743	5.2436	1.13918	24.5257
Bcells.half.life	A	4	185	6.89676	6.20572	7.58781	5.71737	1.0849	26.7384
BRIC.half.life	A	4	185	7.1015	6.20232	8.00069	5.23921	0.159302	24
LCL.half.life	A	4	185	7.24322	6.67629	7.81015	6.28601	1.43168	22.1669
LCL.males	A	4	185	6.73546	6.23919	7.23173	6.1661	1.3871	22.4088
LCL.females	A	4	185	6.06812	5.62264	6.51361	5.57099	1.39447	18.1241
Bcells.half.life	A	5	256	6.66227	6.09856	7.22597	5.65734	0.360364	28.3743
BRIC.half.life	A	5	256	8.10973	7.21896	9.00051	5.46881	0.206641	24
LCL.half.life	A	5	256	6.93359	6.40208	7.46509	5.85808	1.13847	40.763
LCL.males	A	5	256	6.28487	5.87132	6.69842	5.7921	0.796602	26.2487
LCL.females	A	5	256	5.84172	5.42895	6.25449	5.30184	1.01535	26.5532
Bcells.half.life	A	6	294	6.88964	6.2218	7.55748	5.15976	0.353196	44.3029
BRIC.half.life	A	6	294	8.07532	7.1957	8.95495	4.90012	0.167676	24
LCL.half.life	A	6	294	6.70562	6.2408	7.17044	5.62601	1.11405	27.794
LCL.males	A	6	294	6.00397	5.63372	6.37422	5.59018	0.705406	18.8128
LCL.females	A	6	294	5.74904	5.36046	6.13761	5.21004	0.631954	27.0328
Bcells.half.life	A	7	250	6.69734	5.99281	7.40188	5.25982	0.46066	36.1664
BRIC.half.life	A	7	250	8.03518	7.06079	9.00957	5.18567	0.17666	24
LCL.half.life	A	7	250	6.53438	6.11042	6.95835	5.66008	0.675221	19.5222
LCL.males	A	7	250	5.97127	5.59409	6.34844	5.53705	0.90238	19.0745
LCL.females	A	7	250	5.79736	5.4138	6.18091	5.44471	0.71835	19.8276
Bcells.half.life	A	8	189	7.23559	6.28264	8.18854	5.58921	0.462448	49.3282
BRIC.half.life	A	8	189	7.90652	6.86861	8.94442	5.41612	0.163818	24
LCL.half.life	A	8	189	6.14798	5.563	6.73296	5.14297	0.753135	27.1151
LCL.males	A	8	189	6.4586	5.88899	7.0282	5.61548	0.659173	25.64
LCL.females	A	8	189	6.20284	5.67541	6.73027	5.40621	0.624167	24.8277
Bcells.half.life	A	9	204	6.00057	5.39904	6.60209	4.86428	0.861353	24.8497
BRIC.half.life	A	9	204	7.09997	6.2017	7.99824	4.98206	0.186084	24
LCL.half.life	A	9	204	4.74062	4.40567	5.07557	4.29693	0.694761	13.344
LCL.males	A	9	204	5.63072	5.24988	6.01155	5.22983	1.01013	19.2581
LCL.females	A	9	204	5.81642	5.37422	6.25862	5.44979	0.919676	23.41
Bcells.half.life	A	10	216	7.4072	6.57796	8.23644	5.61403	0.796884	45.2935
BRIC.half.life	A	10	216	8.00307	7.06425	8.94188	5.56398	0.260352	24
LCL.half.life	A	10	216	5.62288	5.06557	6.1802	4.85548	0.642266	48.3456
LCL.males	A	10	216	6.69372	6.23088	7.15655	6.12832	1.08541	27.6729
LCL.females	A	10	216	6.57779	6.10455	7.05103	5.90292	0.732007	18.6564
Bcells.half.life	A	11	279	6.62703	6.05535	7.1987	5.52547	0.266144	31.4923
BRIC.half.life	A	11	279	9.44299	8.50461	10.3814	6.54781	0.257031	24
LCL.half.life	A	11	279	5.20708	4.86214	5.55203	4.69275	0.385984	17.9664
LCL.males	A	11	279	5.99225	5.63859	6.34592	5.57936	0.907404	14.9217
LCL.females	A	11	279	6.22418	5.83166	6.61669	5.75059	1.02088	23.332
Bcells.half.life	A	12	299	6.86073	6.33038	7.39107	5.7033	0.606807	33.4756
BRIC.half.life	A	12	299	8.706	7.86355	9.54846	5.95206	0.162549	24
LCL.half.life	A	12	299	5.27659	4.94003	5.61314	4.57803	0.780822	16.465
LCL.males	A	12	299	6.35614	5.97897	6.7333	5.8441	0.882627	20.0051
LCL.females	A	12	299	6.45798	6.04048	6.87548	5.726	0.951723	20.8376
Bcells.half.life	A	13	105	6.607	5.89346	7.32055	5.79547	0.496022	17.425
BRIC.half.life	A	13	105	6.56919	5.34092	7.79745	4.42715	0.17102	24
LCL.half.life	A	13	105	4.89538	4.38952	5.40123	4.65446	0.727728	14.8427
LCL.males	A	13	105	6.47153	5.84948	7.09359	6.07158	1.05054	16.3455
LCL.females	A	13	105	5.95104	5.33801	6.56406	5.55697	0.989698	15.8799
Bcells.half.life	A	14	176	6.963	6.19539	7.73062	5.64431	0.411867	32.1572
BRIC.half.life	A	14	176	7.78087	6.72778	8.83397	5.02266	0.190723	24
LCL.half.life	A	14	176	5.21553	4.68233	5.74873	4.26536	0.666594	26.3724
LCL.males	A	14	176	6.28861	5.74671	6.83051	5.5933	1.02047	24.0864
LCL.females	A	14	176	6.08714	5.54599	6.62829	5.5812	1.03601	23.5913
Bcells.half.life	A	15	190	6.67102	5.98678	7.35527	5.24314	0.336176	29.0089
BRIC.half.life	A	15	190	8.706	7.59664	9.81537	5.81843	0.203711	24
LCL.half.life	A	15	190	5.36425	4.86223	5.86627	4.25216	0.619937	19.3902
LCL.males	A	15	190	6.27763	5.73672	6.81855	5.45782	1.08238	21.8098
LCL.females	A	15	190	6.10476	5.58177	6.62774	5.42289	0.880047	19.9488
Bcells.half.life	A	16	241	5.92535	5.19477	6.65592	4.52574	0.516742	69.2684
BRIC.half.life	A	16	241	7.87107	6.96736	8.77478	5.23825	0.184375	24
LCL.half.life	A	16	241	4.90426	4.5574	5.25113	4.50019	0.613711	22.8705
LCL.males	A	16	241	5.45391	5.11042	5.7974	5.08028	0.96962	24.4697
LCL.females	A	16	241	5.88325	5.50827	6.25823	5.57286	1.0899	23.4028
Bcells.half.life	A	17	325	5.6769	5.19118	6.16262	4.75959	0.416758	27.6916
BRIC.half.life	A	17	325	8.14719	7.38548	8.90889	6.00112	0.16206	24
LCL.half.life	A	17	325	4.89807	4.58083	5.21532	4.20316	0.592115	21.4625
LCL.males	A	17	325	5.54322	5.21219	5.87425	5.01488	0.773293	22.3512
LCL.females	A	17	325	6.12204	5.73199	6.51208	5.45497	0.938661	24.1616
Bcells.half.life	A	18	81	6.28812	5.30722	7.26902	5.20434	0.550056	21.7881
BRIC.half.life	A	18	81	7.33712	5.76321	8.91104	5.18279	0.277344	24
LCL.half.life	A	18	81	4.74337	4.13436	5.35238	4.17303	0.872588	15.5314
LCL.males	A	18	81	5.97479	5.28936	6.66023	5.55284	1.13154	17.9247
LCL.females	A	18	81	5.63842	4.93836	6.33849	5.04306	1.0723	17.1299
Bcells.half.life	A	19	316	6.45135	5.82595	7.07674	4.68205	0.216783	38.7702
BRIC.half.life	A	19	316	10.2777	9.34106	11.2144	7.41775	0.138696	24
LCL.half.life	A	19	316	5.84181	5.45836	6.22526	4.99759	0.388549	25.3519
LCL.males	A	19	316	5.92382	5.59153	6.25612	5.39836	0.824221	18.1968
LCL.females	A	19	316	6.63006	6.24889	7.01123	5.89378	1.06974	20.8835
Bcells.half.life	A	20	165	5.66926	4.85453	6.48399	4.80962	0.452585	55.1916
BRIC.half.life	A	20	165	8.04331	6.91326	9.17336	5.40993	0.140234	24
LCL.half.life	A	20	165	4.67752	4.27991	5.07512	4.14785	0.599153	14.6629
LCL.males	A	20	165	5.3347	4.92826	5.74113	4.8813	1.08719	15.1702
LCL.females	A	20	165	5.66239	5.18633	6.13844	5.04395	1.19997	20.7289
Bcells.half.life	A	21	55	7.00577	5.83962	8.17191	6.34235	0.566249	18.9793
BRIC.half.life	A	21	55	7.55209	5.92582	9.17837	5.70794	0.240771	24
LCL.half.life	A	21	55	5.01595	4.23496	5.79694	4.22784	0.909193	15.9363
LCL.males	A	21	55	5.81721	5.05251	6.58192	5.5149	1.21392	13.4135
LCL.females	A	21	55	5.78945	4.97702	6.60189	4.9562	1.18873	14.8511
Bcells.half.life	A	22	116	6.24167	5.49848	6.98485	5.51383	0.599414	20.9243
BRIC.half.life	A	22	116	8.80483	7.41489	10.1948	5.90067	0.23584	24
LCL.half.life	A	22	116	5.38625	4.71416	6.05834	4.62321	0.541673	24.3756
LCL.males	A	22	116	5.86988	5.23473	6.50503	5.30159	0.809632	20.0678
LCL.females	A	22	116	6.44874	5.71739	7.18008	5.66972	0.961803	25.807
Bcells.half.life	X	X	158	8.69229	7.79554	9.58903	7.23244	0.363371	46.3563
BRIC.half.life	X	X	158	11.619	10.3134	12.9245	8.38168	0.349365	24
LCL.half.life	X	X	158	6.70153	6.02172	7.38133	5.67682	1.12609	31.1628
LCL.males	X	X	158	7.57994	6.85645	8.30343	6.51471	1.33431	31.4423
LCL.females	X	X	158	7.80091	7.00464	8.59718	6.70516	1.27176	31.2072

## Sheet: Table S3
	Chromosome	exon number	mRNA length	rpkm	half-life
ex_num	X	1	0.533928	-0.0154628	0.085644
mRNA_length	X	0.533928	1	-0.311859	-0.295409
rpkm	X	-0.0154628	-0.311859	1	0.278787
half_life	X	0.085644	-0.295409	0.278787	1
ex_num	autosome	1	0.529229	-0.0514203	0.0450256
mRNA_length	autosome	0.529229	1	-0.271985	-0.232291
rpkm	autosome	-0.0514203	-0.271985	1	0.356499
half_life	autosome	0.0450256	-0.232291	0.356499	1

## Sheet: Table S4
	chr 1	chr 2	chr 3	chr 4	chr 5	chr 6	chr 7	chr 8	chr 9	chr 10	chr 11	chr 12	chr 13		chr14	chr 15	chr 16	chr 17	chr 18	chr 19	chr 20	chr 21	chr 22	chr X	Autosome
chr 1		5.80303e-06	0.000112619	0	1	1	1	1	1	0.00169993	1	1	0	chr 1	0.638525	0.000540312	1	0.523025	9.39398e-05	0.0961025	1	1	1	0.00112753	1
chr 2	5.80303e-06		1	1	1	0.0152502	0.106256	1	0.00551994	1	1.83178e-08	0.101237	0.0521888	chr 2	1	1	8.64115e-09	0	1	0	7.77521e-07	1	1	1	0.000390669
chr 3	0.000112619	1		0.855498	1	0.0742694	0.389876	1	0.0268809	1	3.96936e-07	0.397262	0.0302835	chr 3	1	1	1.62474e-07	0	1	0	5.94531e-06	1	1	1	0.00895754
chr 4	0	1	0.855498		0.000252671	2.50229e-07	3.99526e-06	0.00738321	1.02791e-07	1	0	2.84903e-06	1	chr 4	0.0893654	1	0	0	1	0	0	1	0.00224769	1	0
chr 5	1	1	1	0.000252671		1	1	1	1	1	0.148106	1	1.79869e-05	chr 5	1	1	0.0529703	0.00133363	0.126611	0.000182772	0.116421	1	1	1	1
chr 6	1	0.0152502	0.0742694	2.50229e-07	1		1	1	1	0.200527	1	1	6.07754e-08	chr 6	1	0.0632912	1	0.194535	0.00363709	0.0421731	1	1	1	0.101425	1
chr 7	1	0.106256	0.389876	3.99526e-06	1	1		1	1	0.768662	1	1	5.15022e-07	chr 7	1	0.254902	1	0.0882653	0.0124783	0.018706	1	1	1	0.382038	1
chr 8	1	1	1	0.00738321	1	1	1		1	1	0.130265	1	0.000315715	chr 8	1	1	0.0483603	0.00193205	0.534801	0.000341363	0.0889783	1	1	1	1
chr 9	1	0.00551994	0.0268809	1.02791e-07	1	1	1	1		0.0757746	1	1	2.27636e-08	chr 9	1	0.0238904	1	1	0.00145363	0.507985	1	1	1	0.0387416	1
chr 10	0.00169993	1	1	1	1	0.200527	0.768662	1	0.0757746		9.48586e-06	0.826174	0.0971417	chr 10	1	1	3.39583e-06	1.28554e-08	1	8.78817e-10	3.5689e-05	1	1	1	0.103424
chr 11	1	1.83178e-08	3.96936e-07	0	0.148106	1	1	0.130265	1	9.48586e-06		1	0	chr 11	0.00899087	3.24421e-06	1	1	1.1693e-06	1	1	0.869021	1	7.44331e-06	0.0088236
chr 12	1	0.101237	0.397262	2.84903e-06	1	1	1	1	1	0.826174	1		4.46961e-07	chr 12	1	0.270497	0.639167	0.0299795	0.0134147	0.00526424	0.944587	1	1	0.409994	1
chr 13	0	0.0521888	0.0302835	1	1.79869e-05	6.07754e-08	5.15022e-07	0.000315715	2.27636e-08	0.0971417	0	4.46961e-07		chr 13	0.0033509	0.549271	0	0	1	0	0	1	9.39288e-05	0.461816	5.00086e-09
chr14	0.638525	1	1	0.0893654	1	1	1	1	1	1	0.00899087	1	0.0033509	chr14		1	0.00319053	6.80781e-05	1	9.29648e-06	0.00897245	1	1	1	1
chr 15	0.000540312	1	1	1	1	0.0632912	0.254902	1	0.0238904	1	3.24421e-06	0.270497	0.549271	chr 15	1		1.15585e-06	5.61928e-09	1	0	1.11653e-05	1	1	1	0.0312501
chr 16	1	8.64115e-09	1.62474e-07	0	0.0529703	1	1	0.0483603	1	3.39583e-06	1	0.639167	0	chr 16	0.00319053	1.15585e-06		1	4.20527e-07	1	1	0.445581	1	2.63091e-06	0.00331829
chr 17	0.523025	0	0	0	0.00133363	0.194535	0.0882653	0.00193205	1	1.28554e-08	1	0.0299795	0	chr 17	6.80781e-05	5.61928e-09	1		1.04599e-08	1	1	0.108344	0.331343	1.60803e-08	1.39484e-06
chr 18	9.39398e-05	1	1	1	0.126611	0.00363709	0.0124783	0.534801	0.00145363	1	1.1693e-06	0.0134147	1	chr 18	1	1	4.20527e-07	1.04599e-08		1.73159e-09	1.48407e-06	1	0.15783	1	0.00316429
chr 19	0.0961025	0	0	0	0.000182772	0.0421731	0.018706	0.000341363	0.507985	8.78817e-10	1	0.00526424	0	chr 19	9.29648e-06	0	1	1	1.73159e-09		1	0.0489972	0.109949	1.37804e-09	2.28182e-08
chr 20	1	7.77521e-07	5.94531e-06	0	0.116421	1	1	0.0889783	1	3.5689e-05	1	0.944587	0	chr 20	0.00897245	1.11653e-05	1	1	1.48407e-06	1		0.400233	1	2.11987e-05	0.0413251
chr 21	1	1	1	1	1	1	1	1	1	1	0.869021	1	1	chr 21	1	1	0.445581	0.108344	1	0.0489972	0.400233		1	1	1
chr 22	1	1	1	0.00224769	1	1	1	1	1	1	1	1	9.39288e-05	chr 22	1	1	1	0.331343	0.15783	0.109949	1	1		1	1
chr X	0.00112753	1	1	1	1	0.101425	0.382038	1	0.0387416	1	7.44331e-06	0.409994	0.461816	chr X	1	1	2.63091e-06	1.60803e-08	1	1.37804e-09	2.11987e-05	1	1		0.0603137
Autosome	1	0.000390669	0.00895754	0	1	1	1	1	1	0.103424	0.0088236	1	5.00086e-09	Autosome	1	0.0312501	0.00331829	1.39484e-06	0.00316429	2.28182e-08	0.0413251	1	1	0.0603137

## Sheet: Table S5
	chr 1	chr 2	chr 3	chr 4	chr 5	chr 6	chr 7	chr 8	chr 9	chr 10	chr 11	chr 12	chr 13		chr14	chr 15	chr 16	chr 17	chr 18	chr 19	chr X
chr 1		1	1	1	1	1	1	1	1	1	1	1	1	chr 1	1	1	1	1	1	1	8.28382e-05
chr 2	1		1	1	1	1	1	1	1	1	1	1	1	chr 2	1	1	1	1	1	1	1.76709e-06
chr 3	1	1		1	1	1	1	1	1	1	1	1	1	chr 3	1	1	1	1	1	1	0.00148007
chr 4	1	1	1		1	1	1	1	1	1	1	1	1	chr 4	1	1	1	1	1	1	0.000312758
chr 5	1	1	1	1		1	1	1	1	1	1	1	1	chr 5	1	1	1	1	1	1	1.04672e-05
chr 6	1	1	1	1	1		1	1	1	1	1	1	1	chr 6	1	1	1	1	1	1	0.105873
chr 7	1	1	1	1	1	1		1	1	1	1	1	1	chr 7	1	1	1	1	1	1	7.82148e-05
chr 8	1	1	1	1	1	1	1		1	1	1	1	1	chr 8	1	1	1	1	1	1	0.00205088
chr 9	1	1	1	1	1	1	1	1		1	1	1	1	chr 9	1	1	1	1	1	1	0.00660667
chr 10	1	1	1	1	1	1	1	1	1		1	1	1	chr 10	1	1	1	1	1	1	0.000614366
chr 11	1	1	1	1	1	1	1	1	1	1		1	1	chr 11	1	1	1	1	1	1	4.41449e-06
chr 12	1	1	1	1	1	1	1	1	1	1	1		1	chr 12	1	1	1	1	1	1	0.000105756
chr 13	1	1	1	1	1	1	1	1	1	1	1	1		chr 13	1	1	1	1	1	1	0.000183301
chr14	1	1	1	1	1	1	1	1	1	1	1	1	1	chr14		1	1	1	1	1	0.072999
chr 15	1	1	1	1	1	1	1	1	1	1	1	1	1	chr 15	1		1	1	1	1	5.78884e-05
chr 16	1	1	1	1	1	1	1	1	1	1	1	1	1	chr 16	1	1		1	1	0.421388	1
chr 17	1	1	1	1	1	1	1	1	1	1	1	1	1	chr 17	1	1	1		1	1	4.77121e-06
chr 18	1	1	1	1	1	1	1	1	1	1	1	1	1	chr 18	1	1	1	1		1	0.000597633
chr 19	1	1	1	1	1	1	1	1	1	1	1	1	1	chr 19	1	1	0.421388	1	1		1.70628e-06
chr X	8.28382e-05	1.76709e-06	0.00148007	0.000312758	1.04672e-05	0.105873	7.82148e-05	0.00205088	0.00660667	0.000614366	4.41449e-06	0.000105756	0.000183301	chr X	0.072999	5.78884e-05	1	4.77121e-06	0.000597633	1.70628e-06

## Sheet: Table S6
	chr 1	chr 2	chr 3	chr 4	chr 5	chr 6	chr 7	chr 8	chr 9	chr 10	chr 11	chr 12	chr 13		chr14	chr 15	chr 16	chr 17	chr 18	chr 19	chr 20	chr 21	chr 22	chr X	Autosome
chr 1		1	1	1	1	1	1	1	1	1	1	1	1	chr 1	1	1	1	1	1	1	1	1	1	1	1
chr 2	1		1	1	1	1	1	1	1	1	1	1	1	chr 2	1	1	1	1	1	1	1	1	1	0.341998	1
chr 3	1	1		1	1	1	1	1	1	1	1	1	1	chr 3	1	1	1	1	1	0.207285	1	1	1	0.00159628	1
chr 4	1	1	1		1	1	1	1	1	1	1	1	1	chr 4	1	1	1	1	1	1	1	1	1	0.278103	1
chr 5	1	1	1	1		1	1	1	1	1	1	1	1	chr 5	1	1	1	1	1	1	1	1	1	0.579335	1
chr 6	1	1	1	1	1		1	1	1	1	1	1	1	chr 6	1	1	1	1	1	1	1	1	1	0.675361	1
chr 7	1	1	1	1	1	1		1	1	1	1	1	1	chr 7	1	1	1	1	1	1	1	1	1	1	1
chr 8	1	1	1	1	1	1	1		1	1	1	1	1	chr 8	1	1	1	1	1	1	1	1	1	0.115406	1
chr 9	1	1	1	1	1	1	1	1		1	1	1	1	chr 9	1	1	1	1	1	0.700402	1	1	1	0.00744541	1
chr 10	1	1	1	1	1	1	1	1	1		1	1	1	chr 10	1	1	1	1	1	1	1	1	1	1	1
chr 11	1	1	1	1	1	1	1	1	1	1		1	1	chr 11	1	1	1	1	1	1	1	1	1	1	1
chr 12	1	1	1	1	1	1	1	1	1	1	1		1	chr 12	1	1	1	1	1	1	1	1	1	0.644602	1
chr 13	1	1	1	1	1	1	1	1	1	1	1	1		chr 13	1	1	1	1	1	0.160029	1	1	1	0.00278892	1
chr14	1	1	1	1	1	1	1	1	1	1	1	1	1	chr14		1	1	1	1	1	1	1	1	0.412138	1
chr 15	1	1	1	1	1	1	1	1	1	1	1	1	1	chr 15	1		1	1	1	1	1	1	1	0.0242628	1
chr 16	1	1	1	1	1	1	1	1	1	1	1	1	1	chr 16	1	1		1	1	1	1	1	1	0.314205	1
chr 17	1	1	1	1	1	1	1	1	1	1	1	1	1	chr 17	1	1	1		1	1	1	1	1	0.278865	1
chr 18	1	1	1	1	1	1	1	1	1	1	1	1	1	chr 18	1	1	1	1		1	1	1	1	0.10245	1
chr 19	1	1	0.207285	1	1	1	1	1	0.700402	1	1	1	0.160029	chr 19	1	1	1	1	1		1	0.955127	1	1	1
chr 20	1	1	1	1	1	1	1	1	1	1	1	1	1	chr 20	1	1	1	1	1	1		1	1	1	1
chr 21	1	1	1	1	1	1	1	1	1	1	1	1	1	chr 21	1	1	1	1	1	0.955127	1		1	0.0380951	1
chr 22	1	1	1	1	1	1	1	1	1	1	1	1	1	chr 22	1	1	1	1	1	1	1	1		1	1
chr X	1	0.341998	0.00159628	0.278103	0.579335	0.675361	1	0.115406	0.00744541	1	1	0.644602	0.00278892	chr X	0.412138	0.0242628	0.314205	0.278865	0.10245	1	1	0.0380951	1		0.020146
Autosome	1	1	1	1	1	1	1	1	1	1	1	1	1	Autosome	1	1	1	1	1	1	1	1	1	0.020146

## Sheet: Table S7
	chr 1	chr 2	chr 3	chr 4	chr 5	chr 6	chr 7	chr 8	chr 9	chr 10	chr 11	chr 12	chr 13		chr14	chr 15	chr 16	chr 17	chr 18	chr 19	chr 20	chr 21	chr 22	chr X	Autosome
chr 1		1	1	1	1	1	1	1	0.102302	1	1	1	0.86997	chr 1	1	1	1	1	1	1	1	1	1	1	1
chr 2	1		1	1	1	1	1	1	1	1	1	1	1	chr 2	1	1	1	1	1	1	1	1	1	1	1
chr 3	1	1		1	1	1	1	1	1	1	1	1	1	chr 3	1	1	1	1	1	1	1	1	1	0.513889	1
chr 4	1	1	1		1	1	1	1	1	1	1	1	1	chr 4	1	1	1	1	1	1	1	1	1	1	1
chr 5	1	1	1	1		1	1	1	1	1	1	1	1	chr 5	1	1	1	1	1	1	1	1	1	1	1
chr 6	1	1	1	1	1		1	1	1	1	1	1	1	chr 6	1	1	1	1	1	1	1	1	1	1	1
chr 7	1	1	1	1	1	1		1	0.592847	1	1	1	1	chr 7	1	1	1	1	1	1	1	1	1	1	1
chr 8	1	1	1	1	1	1	1		1	1	1	1	1	chr 8	1	1	1	1	1	1	1	1	1	1	1
chr 9	0.102302	1	1	1	1	1	0.592847	1		0.120037	0.668244	0.96887	1	chr 9	1	1	1	1	1	1	1	1	1	0.00297737	0.981844
chr 10	1	1	1	1	1	1	1	1	0.120037		1	1	0.497254	chr 10	1	1	1	1	1	1	1	1	1	1	1
chr 11	1	1	1	1	1	1	1	1	0.668244	1		1	1	chr 11	1	1	1	1	1	1	1	1	1	1	1
chr 12	1	1	1	1	1	1	1	1	0.96887	1	1		1	chr 12	1	1	1	1	1	1	1	1	1	1	1
chr 13	0.86997	1	1	1	1	1	1	1	1	0.497254	1	1		chr 13	1	1	1	1	1	1	1	1	1	0.0281844	1
chr14	1	1	1	1	1	1	1	1	1	1	1	1	1	chr14		1	1	1	1	1	1	1	1	0.824246	1
chr 15	1	1	1	1	1	1	1	1	1	1	1	1	1	chr 15	1		1	1	1	1	1	1	1	0.604209	1
chr 16	1	1	1	1	1	1	1	1	1	1	1	1	1	chr 16	1	1		1	1	1	1	1	1	0.0952316	1
chr 17	1	1	1	1	1	1	1	1	1	1	1	1	1	chr 17	1	1	1		1	1	1	1	1	0.472771	1
chr 18	1	1	1	1	1	1	1	1	1	1	1	1	1	chr 18	1	1	1	1		1	1	1	1	1	1
chr 19	1	1	1	1	1	1	1	1	1	1	1	1	1	chr 19	1	1	1	1	1		1	1	1	1	1
chr 20	1	1	1	1	1	1	1	1	1	1	1	1	1	chr 20	1	1	1	1	1	1		1	1	1	1
chr 21	1	1	1	1	1	1	1	1	1	1	1	1	1	chr 21	1	1	1	1	1	1	1		1	0.550798	1
chr 22	1	1	1	1	1	1	1	1	1	1	1	1	1	chr 22	1	1	1	1	1	1	1	1		1	1
chr X	1	1	0.513889	1	1	1	1	1	0.00297737	1	1	1	0.0281844	chr X	0.824246	0.604209	0.0952316	0.472771	1	1	1	0.550798	1		0.37455
Autosome	1	1	1	1	1	1	1	1	0.981844	1	1	1	1	Autosome	1	1	1	1	1	1	1	1	1	0.37455

## Sheet: Table S8
	chr 1	chr 2	chr 3	chr 4	chr 5	chr 6	chr 7	chr 8	chr 9	chr 10	chr 11	chr 12	chr 13		chr14	chr 15	chr 16	chr 17	chr 18	chr 19	chr X	Autosome
chr 1		1	1	1	1	1	1	1	1	1	1	1	1	chr 1	1	1	1	1	1	1	0.0781862	1
chr 2	1		1	1	1	1	1	1	1	1	1	1	1	chr 2	1	1	1	1	1	1	0.00165717	1
chr 3	1	1		1	1	1	1	1	1	1	1	1	1	chr 3	1	1	1	1	1	1	0.0501923	1
chr 4	1	1	1		1	1	1	1	1	1	1	1	1	chr 4	1	1	1	1	1	1	0.00986969	1
chr 5	1	1	1	1		0.0808152	1	1	1	1	1	1	1	chr 5	1	1	1	1	1	1	2.35972e-06	1
chr 6	1	1	1	1	0.0808152		1	1	1	1	1	0.373652	0.120491	chr 6	1	1	1	1	1	1	1	1
chr 7	1	1	1	1	1	1		1	1	1	1	1	1	chr 7	1	1	1	1	1	1	0.000813296	1
chr 8	1	1	1	1	1	1	1		1	1	1	1	1	chr 8	1	1	1	1	1	1	0.00243048	1
chr 9	1	1	1	1	1	1	1	1		1	1	1	1	chr 9	1	1	1	1	1	1	0.000723295	1
chr 10	1	1	1	1	1	1	1	1	1		1	1	1	chr 10	1	1	1	1	1	1	0.010641	1
chr 11	1	1	1	1	1	1	1	1	1	1		1	1	chr 11	1	1	1	1	1	1	0.0100143	1
chr 12	1	1	1	1	1	0.373652	1	1	1	1	1		1	chr 12	1	1	1	1	1	1	5.71379e-05	1
chr 13	1	1	1	1	1	0.120491	1	1	1	1	1	1		chr 13	1	1	1	1	1	1	1.05496e-05	1
chr14	1	1	1	1	1	1	1	1	1	1	1	1	1	chr14		1	1	1	1	1	0.12895	1
chr 15	1	1	1	1	1	1	1	1	1	1	1	1	1	chr 15	1		1	1	1	1	0.0130814	1
chr 16	1	1	1	1	1	1	1	1	1	1	1	1	1	chr 16	1	1		1	1	1	0.0916828	1
chr 17	1	1	1	1	1	1	1	1	1	1	1	1	1	chr 17	1	1	1		1	1	0.00800535	1
chr 18	1	1	1	1	1	1	1	1	1	1	1	1	1	chr 18	1	1	1	1		1	0.040125	1
chr 19	1	1	1	1	1	1	1	1	1	1	1	1	1	chr 19	1	1	1	1	1		0.0273417	1
chr X	0.0781862	0.00165717	0.0501923	0.00986969	2.35972e-06	1	0.000813296	0.00243048	0.000723295	0.010641	0.0100143	5.71379e-05	1.05496e-05	chr X	0.12895	0.0130814	0.0916828	0.00800535	0.040125	0.0273417		5.63018e-05
Autosome	1	1	1	1	1	1	1	1	1	1	1	1	1	Autosome	1	1	1	1	1	1	5.63018e-05
